# Supplementary material for: Quantification of absolute labeling efficiency at the single-protein level
Source: Nat Methods. 2024 Apr 24;21(9):1702–7. doi: 10.1038/s41592-024-02242-5 (PMC11399078; doi:10.1038/s41592-024-02242-5)
Supplement: Supplementary file 4 — Source data for labeling efficiency plot. [file 41592_2024_2242_MOESM4_ESM.xlsx]

## Sheet: Nanobody
	Membrane Protein	Target	Reference	Pick regions (n)	Pick area (um^2)	Total area (um^2)	Target Molecules (n)	Target density (um^-2)	Reference Molecules (n)	Reference density (um^-2)	Labeling Efficiency (%)	Offset (nm)	Binder-uncertainty (nm)
	CD86	GFP-1H1 (C-Terminus)	ALFA	10	33.1831	331.831	1984	5.97895	446	1.34406	42	10	5
	CD86	GFP-1H1 (C-Terminus)	ALFA	15	33.1831	497.746	49007	98.4578	10448	20.9906	48	10	5
	CD86	GFP-1H1 (C-Terminus)	ALFA	10	33.1831	331.831	35076	105.704	7435	22.406	46	10	5
	CD86	GFP-1H1 (C-Terminus)	ALFA	10	33.1831	331.831	9624	29.0027	2088	6.29236	52	10	5
	CD86	GFP-1H1 (C-Terminus)	ALFA	9	33.1831	298.648	8195	27.4404	2140	7.16563	47	10	5
	CD86	GFP-1H1 (C-Terminus)	ALFA	10	33.1831	331.831	8725	26.2935	2413	7.27178	49	12	5
median						331.831	9174.5	28.2216	2276.5	7.21871	47.5	10	5
mean						353.953	18768.5	48.813	4161.67	10.9117	47.3333	10.3333	5
95% CI						57.3588	15005.3	33.7446	3109.01	6.91914	2.66188	0.653333	0
	Membrane Protein	Target	Reference	Pick regions (n)	Pick area (um^2)	Total area (um^2)	Target Molecules (n)	Target density (um^-2)	Reference Molecules (n)	Reference density (um^-2)	Labeling Efficiency (%)	Offset (nm)	Binder-uncertainty (nm)
	CD70	GFP-1H1 (C-Terminus)	ALFA	7	33.1831	232.282	4726	20.346	1031	4.43858	43	12	8
	CD70	GFP-1H1 (C-Terminus)	ALFA	9	33.1831	298.648	2198	7.35984	899	3.01024	36	11	8
	CD70	GFP-1H1 (C-Terminus)	ALFA	7	33.1831	232.282	1746	7.51674	697	3.00067	39	11	8
	CD70	GFP-1H1 (C-Terminus)	ALFA	6	33.1831	199.098	1574	7.90564	492	2.47114	46	12	8
	CD70	GFP-1H1 (C-Terminus)	ALFA	8	33.1831	265.465	2210	8.32503	682	2.56908	49	12	8
	CD70	GFP-1H1 (C-Terminus)	ALFA	10	33.1831	331.831	1342	4.04423	803	2.41991	53	12	7
median						248.873	1972	7.71119	750	2.78488	44.5	12	8
mean						259.934	2299.33	9.24958	767.333	2.98494	44.3333	11.6667	7.83333
95% CI						39.0835	990.122	4.5188	150.195	0.606244	5.05226	0.413204	0.326667
	Membrane Protein	Target	Reference	Pick regions (n)	Pick area (um^2)	Total area (um^2)	Target Molecules (n)	Target density (um^-2)	Reference Molecules (n)	Reference density (um^-2)	Labeling Efficiency (%)	Offset (nm)	Binder-uncertainty (nm)
	CD86	GFP-1B2	ALFA	20	33.1831	663.661	14306	21.5562	2203	3.31946	45	10	5
	CD86	GFP-1B2	ALFA	15	33.1831	497.746	5603	11.2567	1128	2.26622	46	10	5
	CD86	GFP-1B2	ALFA	16	33.1831	530.929	13136	24.7415	2876	5.41692	42	10	5
	CD86	GFP-1B2	ALFA	15	33.1831	497.746	15789	31.721	3548	7.12813	42	11	5
median						514.338	13721	23.1489	2539.5	4.36819	43.5	10	5
mean						547.521	12208.5	22.3189	2438.75	4.53268	43.75	10.25	5
95% CI						77.4117	4444.79	8.33906	1011.39	2.12662	2.02032	0.49	0
	Membrane Protein	Target	Reference	Pick regions (n)	Pick area (um^2)	Total area (um^2)	Target Molecules (n)	Target density (um^-2)	Reference Molecules (n)	Reference density (um^-2)	Labeling Efficiency (%)	Offset (nm)	Binder-uncertainty (nm)
	CD86	GFP-1H1 + 1B2	ALFA	10	33.1831	331.831	12648	38.1158	1494	4.5023	63	12	5
	CD86	GFP-1H1 + 1B2	ALFA	10	33.1831	331.831	5781	17.4215	572	1.72377	57	15	5
	CD86	GFP-1H1 + 1B2	ALFA	10	33.1831	331.831	15558	46.8854	1119	3.3722	69	12	5
	CD86	GFP-1H1 + 1B2	ALFA	10	33.1831	331.831	4400	13.2598	379	1.14215	58	15	5
median						331.831	9214.5	27.7687	845.5	2.54799	60.5	13.5	5
mean						331.831	9596.75	28.9206	891	2.6851	61.75	13.5	5
95% CI						0	5259.62	15.8503	499.543	1.50542	5.39	1.69741	0
	Membrane Protein	Target	Reference	Pick regions (n)	Pick area (um^2)	Total area (um^2)	Target Molecules (n)	Target density (um^-2)	Reference Molecules (n)	Reference density (um^-2)	Labeling Efficiency (%)	Offset (nm)	Binder-uncertainty (nm)
	CD86	GFP-1H1 + 1B2 + ALFA	CD86	8	33.1831	265.465	2521	9.49656	836	3.1492	65	15	8
	CD86	GFP-1H1 + 1B2 + ALFA	CD86	8	33.1831	265.465	4267	16.0737	1197	4.50908	82	15	8
	CD86	GFP-1H1 + 1B2 + ALFA	CD86	10	33.1831	331.831	6988	21.0589	1923	5.79512	81	15	8
	CD86	GFP-1H1 + 1B2 + ALFA	CD86	15	33.1831	497.746	6018	12.0905	1438	2.88902	62	15	8
	CD86	GFP-1H1 + 1B2 + ALFA	CD86	10	33.1831	331.831	6412	19.3231	1080	3.25467	78	15	8
	CD86	GFP-1H1 + 1B2 + ALFA	CD86	10	33.1831	331.831	12971	39.0892	2989	9.0076	89	15	8
median						331.831	6215	17.6984	1317.5	3.88187	79.5	15	8
mean						337.361	6529.5	19.522	1577.17	4.76745	76.1667	15	8
95% CI						68.0408	2844.04	8.41435	627.33	1.87784	8.39857	0	0
	Membrane Protein	Target	Reference	Pick regions (n)	Pick area (um^2)	Total area (um^2)	Target Molecules (n)	Target density (um^-2)	Reference Molecules (n)	Reference density (um^-2)	Labeling Efficiency (%)	Offset (nm)	Binder-uncertainty (nm)
	CD86	ALFA	GFP-1H1	10	33.1831	331.831	4498	13.5551	1342	4.04423	40	12	7
	CD86	ALFA	GFP-1H1	20	33.1831	663.661	3744	5.64143	1515	2.28279	30	12	7
	CD86	ALFA	GFP-1H1	20	33.1831	663.661	9685	14.5933	3492	5.26172	45	12	7
	CD86	ALFA	GFP-1H1	15	33.1831	497.746	26433	53.1054	10572	21.2397	48	12	7
	CD86	ALFA	GFP-1H1	20	33.1831	663.661	24527	36.9571	10350	15.5953	44	11	7
	CD86	ALFA	GFP-1H1	10	33.1831	331.831	17920	54.0034	6305	19.0007	45	12	7
median						580.704	13802.5	25.7752	4898.5	10.4285	44.5	12	7
mean						525.399	14467.8	29.6426	5596	11.2374	42	11.8333	7
95% CI						130.529	7949.83	17.0073	3338.56	6.66536	5.13605	0.326667	0
	Membrane Protein	Target	Reference	Pick regions (n)	Pick area (um^2)	Total area (um^2)	Target Molecules (n)	Target density (um^-2)	Reference Molecules (n)	Reference density (um^-2)	Labeling Efficiency (%)	Offset (nm)	Binder-uncertainty (nm)
	CD86	mEOS	ALFA	15	33.1831	497.746	977	1.96285	3014	6.0553	4	12	7
	CD86	mEOS	ALFA	7	33.1831	232.282	4001	17.2248	12023	51.7605	6	12	7
	CD86	mEOS	ALFA	8	33.1831	265.465	4721	17.7839	12551	47.2794	6	11	7
	CD86	mEOS	ALFA	14	33.1831	464.563	11055	23.7966	20040	43.1373	5	12	7
	CD86	mEOS	ALFA	15	33.1831	497.746	2946	5.91868	3254	6.53747	8	12	7
median						464.563	4001	17.2248	12023	43.1373	6	12	7
mean						391.56	4740	13.3374	10176.4	30.954	5.8	11.8	7
95% CI						115.249	3332.12	7.9458	6283.61	19.911	1.30012	0.392	0
	Membrane Protein	Target	Reference	Pick regions (n)	Pick area (um^2)	Total area (um^2)	Target Molecules (n)	Target density (um^-2)	Reference Molecules (n)	Reference density (um^-2)	Labeling Efficiency (%)	Offset (nm)	Binder-uncertainty (nm)
	CD86	mNeonGreen	ALFA	15	33.1831	497.746	11398	22.8992	2520	5.06282	41	12	7
	CD86	mNeonGreen	ALFA	9	33.1831	298.648	14701	49.2252	4929	16.5044	35	12	7
	CD86	mNeonGreen	ALFA	10	33.1831	331.831	42267	127.375	13206	39.7974	44	11	7
	CD86	mNeonGreen	ALFA	8	33.1831	265.465	10080	37.9712	3224	12.1447	38	12	7
	CD86	mNeonGreen	ALFA	10	33.1831	331.831	3924	11.8253	1356	4.08642	30	12	7
	CD86	mNeonGreen	ALFA	20	33.1831	663.661	4316	6.50332	1365	2.05677	33	12	7
	CD86	mNeonGreen	ALFA	10	33.1831	331.831	8645	26.0524	3502	10.5536	29	12	7
median						331.831	10080	26.0524	3224	10.5536	35	12	7
mean						388.716	13618.7	40.2646	4300.29	12.8866	35.7143	11.8571	7
95% CI						104.982	9774.84	30.4333	3053.79	9.56006	4.14047	0.28	0
	Membrane Protein	Target	Reference	Pick regions (n)	Pick area (um^2)	Total area (um^2)	Target Molecules (n)	Target density (um^-2)	Reference Molecules (n)	Reference density (um^-2)	Labeling Efficiency (%)	Offset (nm)	Binder-uncertainty (nm)
	CD86	RFP (C-Terminus)	ALFA	12	33.1831	398.197	32122	80.6686	32142	80.7189	17	11	7
	CD86	RFP (C-Terminus)	ALFA	14	33.1831	464.563	1779	3.82941	1062	2.28602	19	12	7
	CD86	RFP (C-Terminus)	ALFA	10	33.1831	331.831	7666	23.1021	5652	17.0328	22	12	7
	CD86	RFP (C-Terminus)	ALFA	10	33.1831	331.831	4510	13.5913	3513	10.5867	18	12	7
	CD86	RFP (C-Terminus)	ALFA	7	33.1831	232.282	22793	98.1266	13034	56.1129	26	12	7
	CD86	RFP (C-Terminus)	ALFA	15	33.1831	497.746	2592	5.20747	1174	2.35863	16	12	7
	CD86	RFP (C-Terminus)	ALFA	8	33.1831	265.465	27960	105.325	20944	78.8956	20	12	7
median						331.831	7666	23.1021	5652	17.0328	19	12	7
mean						360.273	14203.1	47.1215	11074.4	35.4274	19.7143	11.8571	7
95% CI						72.9625	9611.48	33.7411	8712.72	26.2195	2.52	0.28	0
	Membrane Protein	Target	Reference	Pick regions (n)	Pick area (um^2)	Total area (um^2)	Target Molecules (n)	Target density (um^-2)	Reference Molecules (n)	Reference density (um^-2)	Labeling Efficiency (%)	Offset (nm)	Binder-uncertainty (nm)
	CD86	TagFP	ALFA	10	33.1831	331.831	16328	49.2058	7448	22.4452	38	11	7
	CD86	TagFP	ALFA	10	33.1831	331.831	6843	20.622	2255	6.79563	48	12	7
	CD86	TagFP	ALFA	10	33.1831	331.831	12517	37.721	5478	16.5084	41	12	7
	CD86	TagFP	ALFA	15	33.1831	497.746	2864	5.75394	914	1.83628	39	12	7
	CD86	TagFP	ALFA	16	33.1831	530.929	8962	16.8798	3083	5.8068	41	12	7
median						331.831	8962	20.622	3083	6.79563	41	12	7
mean						404.833	9502.8	26.0365	3835.6	10.6785	41.4	11.8	7
95% CI						88.223	4535.81	15.1687	2291.92	7.45622	3.4286	0.392	0
	Membrane Protein	Target	Reference	Pick regions (n)	Pick area (um^2)	Total area (um^2)	Target Molecules (n)	Target density (um^-2)	Reference Molecules (n)	Reference density (um^-2)	Labeling Efficiency (%)	Offset (nm)	Binder-uncertainty (nm)
	CD86	SPOT	ALFA	8	33.1831	265.465	3032	11.4215	907	3.41665	11	20	8
	CD86	SPOT	ALFA	10	33.1831	331.831	5185	15.6254	1424	4.29134	9	20	8
	CD86	SPOT	ALFA	5	33.1831	165.915	4334	26.1218	2374	14.3085	14	20	8
	CD86	SPOT	ALFA	8	33.1831	265.465	2538	9.5606	2036	7.66957	10	17	8
	CD86	SPOT	ALFA	6	33.1831	199.098	2418	12.1447	2423	12.1699	9	18	8
median						265.465	3032	12.1447	2036	7.66957	10	20	8
mean						245.555	3501.4	14.9748	1832.8	8.37119	10.6	19	8
95% CI						56.6995	1060.03	5.79157	572.566	4.18923	1.81763	1.23961	0
