# Supplementary material for: Quantification of absolute labeling efficiency at the single-protein level
Source: Nat Methods. 2024 Apr 24;21(9):1702–7. doi: 10.1038/s41592-024-02242-5 (PMC11399078; doi:10.1038/s41592-024-02242-5)
Supplement: Supplementary file 5 — Source data for labeling efficiency plot. [file 41592_2024_2242_MOESM5_ESM.xlsx]

## Sheet: CD80
	Target	Conjugation	Reference	Pick regions (n)	Pick area (um^2)	Total area (um^2)	Target Molecules (n)	Target density (um^-2)	Reference Molecules (n)	Reference density (um^-2)	Labeling Efficiency (%)	Offset (nm)	Binder-uncertainty (nm)
	CD80	GlyClick	ALFA	10	21.29	212.9	914	4.2931	2033	9.54908	4	10	10
	CD80	GlyClick	ALFA	7	33.1831	232.282	569	2.44961	1274	5.48472	2	9	10
	CD80	GlyClick	ALFA	8	33.1831	265.465	284	1.06982	633	2.3845	1	10	10
	CD80	GlyClick	ALFA	10	33.1831	331.831	5454	16.4361	14646	44.137	5	10	10
	CD80	GlyClick	ALFA	16	33.1831	530.929	1314	2.47491	4261	8.02555	2	9	10
	CD80	GlyClick	ALFA	5	33.1831	165.915	18936	114.13	19829	119.513	15	9	10
	CD80	GlyClick	ALFA	7	33.1831	232.282	28348	122.042	27709	119.291	17	9	10
	CD80	GlyClick	ALFA	16	33.1831	530.929	587	1.10561	973	1.83264	2	10	10
	CD80	GlyClick	ALFA	10	33.1831	331.831	425	1.28077	946	2.85085	1	10	10
	CD80	GlyClick	ALFA	10	33.1831	331.831	18845	56.791	27097	81.6591	10	10	10
median						298.648	1114	3.384	3147	8.78732	3	10	10
mean						316.619	7567.6	32.2073	9940.1	39.4727	5.9	9.6	10
95% CI						78.09	6460.63	29.9941	6999.6	30.4707	3.70101	0.320067	0
	Target	Conjugation	Reference	Pick regions (n)	Pick area (um^2)	Total area (um^2)	Target Molecules (n)	Target density (um^-2)	Reference Molecules (n)	Reference density (um^-2)	Labeling Efficiency (%)	Offset (nm)	Binder-uncertainty (nm)
	CD80	Transglutaminase	ALFA	10	33.1831	331.831	4983	15.0167	3781	11.3944	45.658	10	10
	CD80	Transglutaminase	ALFA	10	33.1831	331.831	7954	23.9701	5850	17.6295	46.827	10	10
	CD80	Transglutaminase	ALFA	10	33.1831	331.831	9284	27.9781	6832	20.5888	44.863	10	10
	CD80	Transglutaminase	ALFA	9	33.1831	298.648	6103	20.4355	8549	28.6257	27	8	10
	CD80	Transglutaminase	ALFA	10	33.1831	331.831	2189	6.59674	3570	10.7585	28	9	10
	CD80	Transglutaminase	ALFA	10	33.1831	331.831	2106	6.34661	4029	12.1417	46	7	10
	CD80	Transglutaminase	ALFA	10	33.1831	331.831	2356	7.10001	4907	14.7877	45	7	10
median						331.831	4983	15.0167	4907	14.7877	45	9	10
mean						327.09	4996.43	15.3491	5359.71	16.5609	40.4783	8.71429	10
95% CI						9.29126	2171.71	6.6638	1360.98	4.74311	6.58911	1.02242	0

## Sheet: CD86
	Target	Conjugation	Reference	Pick regions (n)	Pick area (um^2)	Total area (um^2)	Target Molecules (n)	Target density (um^-2)	Reference Molecules (n)	Reference density (um^-2)	Labeling Efficiency (%)	Offset (nm)	Binder-uncertainty (nm)
	CD86	GlyClick	ALFA	7	33.1831	232.282	6749	29.0553	2500	10.7628	48	8	10
	CD86	GlyClick	ALFA	10	33.1831	331.831	8573	25.8355	5746	17.3161	42	8	10
	CD86	GlyClick	ALFA	10	33.1831	331.831	4873	14.6852	2431	7.32602	34	7	10
	CD86	GlyClick	ALFA	6	33.1831	199.098	7843	39.3926	4579	22.9987	37	8	10
	CD86	GlyClick	ALFA	12	33.1831	398.197	7820	19.6385	1883	4.72882	10	8	10
median						331.831	7820	25.8355	2500	10.7628	37	8	10
mean						298.648	7171.6	25.7214	3427.8	12.6265	34.2	7.8	10
95% CI						71.2465	1262.43	8.27886	1449.61	6.55232	12.7385	0.392	0
	Target	Conjugation	Reference	Pick regions (n)	Pick area (um^2)	Total area (um^2)	Target Molecules (n)	Target density (um^-2)	Reference Molecules (n)	Reference density (um^-2)	Labeling Efficiency (%)	Offset (nm)	Binder-uncertainty (nm)
	CD86	Transglutaminase	ALFA	10	33.1831	331.831	4999	15.0649	3287	9.90565	53.362	8	10
	CD86	Transglutaminase	ALFA	10	33.1831	331.831	6325	19.0609	5102	15.3753	46.467	9	10
	CD86	Transglutaminase	ALFA	10	33.1831	331.831	5934	17.8826	4355	13.1242	51.743	10	10
	CD86	Transglutaminase	ALFA	10	33.1831	331.831	9120	27.4839	2166	6.52742	38	8	10
	CD86	Transglutaminase	ALFA	7	33.1831	232.282	4399	18.9382	1251	5.38571	30	9	10
	CD86	Transglutaminase	ALFA	7	33.1831	232.282	3923	16.889	1252	5.39001	25	8	10
	CD86	Transglutaminase	ALFA	14	33.1831	464.563	5464	11.7616	1596	3.43549	32	4	10
median						331.831	5464	17.8826	2166	6.52742	38	8	10
mean						322.35	5737.71	18.1544	2715.57	8.44911	39.5103	8	10
95% CI						58.0239	1266.23	3.58565	1153.69	3.3064	8.28022	1.41854	0

## Sheet: PDL1
	Target	Conjugation	Reference	Pick regions (n)	Pick area (um^2)	Total area (um^2)	Target Molecules (n)	Target density (um^-2)	Reference Molecules (n)	Reference density (um^-2)	Labeling Efficiency (%)	Offset (nm)	Binder-uncertainty (nm)
	PD-L1	GlyClick	ALFA	20	21.29	425.8	6881	16.1602	1454	3.41475	29	10	10
	PD-L1	GlyClick	ALFA	20	33.1831	663.661	22383	33.7265	8797	13.2553	45	10	10
	PD-L1	GlyClick	ALFA	20	33.1831	663.661	25583	38.5483	9088	13.6937	42	9	10
	PD-L1	GlyClick	ALFA	15	33.1831	497.746	18848	37.8667	7508	15.084	42	9	10
	PD-L1	GlyClick	ALFA	15	33.1831	497.746	16196	32.5387	5436	10.9212	45	10	10
	PD-L1	GlyClick	ALFA	20	33.1831	663.661	17354	26.1489	5885	8.86747	41	10	10
	PD-L1	GlyClick	ALFA	10	33.1831	331.831	10985	33.1042	3734	11.2527	45	10	10
median						497.746	17354	33.1042	5885	11.2527	42	10	10
mean						534.872	16890	31.1562	5986	10.927	41.2857	9.71429	10
95% CI						98.2979	4736.95	5.75374	2045.94	2.88723	4.20622	0.361478	0
	Target	Conjugation	Reference	Pick regions (n)	Pick area (um^2)	Total area (um^2)	Target Molecules (n)	Target density (um^-2)	Reference Molecules (n)	Reference density (um^-2)	Labeling Efficiency (%)	Offset (nm)	Binder-uncertainty (nm)
	PD-L1	Transglutaminase	ALFA	10	33.1831	331.831	7984	24.0605	6302	18.9916	51.007	10	10
	PD-L1	Transglutaminase	ALFA	10	33.1831	331.831	9857	29.7049	8607	25.9379	51.044	10	10
	PD-L1	Transglutaminase	ALFA	10	33.1831	331.831	10344	31.1725	8993	27.1012	49.29	10	10
	PD-L1	Transglutaminase	ALFA	15	33.1831	497.746	18863	37.8968	7558	15.1844	28	9	10
	PD-L1	Transglutaminase	ALFA	5	33.1831	165.915	19134	115.324	5004	30.16	58	9	10
	PD-L1	Transglutaminase	ALFA	3	33.1831	99.5492	13560	136.214	3551	35.6708	65	9	10
	PD-L1	Transglutaminase	ALFA	18	33.1831	597.295	10964	18.3561	10183	17.0485	14	9	10
	PD-L1	Transglutaminase	ALFA	6	33.1831	199.098	18292	91.8742	5933	29.7993	55	9	10
	PD-L1	Transglutaminase	ALFA	3	33.1831	99.5492	9935	99.7999	3026	30.397	57	9	10
median						331.831	10964	37.8968	6302	27.1012	51.044	9	10
mean						294.961	13214.8	64.9336	6573	25.5879	47.5934	9.33333	10
95% CI						112.882	2880.76	29.6831	1611.2	4.56463	10.5688	0.326667	0
