# Supplementary material for: Quantification of absolute labeling efficiency at the single-protein level
Source: Nat Methods. 2024 Apr 24;21(9):1702–7. doi: 10.1038/s41592-024-02242-5 (PMC11399078; doi:10.1038/s41592-024-02242-5)
Supplement: Supplementary file 6 — Source data for EGFR dimerization. [file 41592_2024_2242_MOESM6_ESM.xlsx]

## Sheet: Stimulated
	Target	Binder	Reference	Pick regions (n)	Pick area (um^2)	Total area (um^2)	Target Molecules (n)	Target density (um^-2)	Reference Molecules (n)	Reference density (um^-2)	Monomer (%)	Dimer (%)	Monomer (%) - UNCORRECTED	Dimer (%) - UNCORRECTED
	EGFR	GFP-NB 1H1 & 1B2	ALFA	11	5.3235	58.5585	17702	302.296	7511	128.265	n.a.
	EGFR	GFP-NB 1H1 & 1B2	ALFA	5	33.1831	165.915	59572	359.051	15583	93.9214	n.a.
	EGFR	GFP-NB 1H1 & 1B2	ALFA	5	33.1831	165.915	25913	156.182	16612	100.123	52	48	67	33
	EGFR	GFP-NB 1H1 & 1B2	ALFA	11	33.1831	365.014	7741	21.2074	1283	3.51494	63	37	78	22
	EGFR	GFP-NB 1H1 & 1B2	ALFA	13	33.1831	431.38	10620	24.6187	2002	4.64092	61	39	77	23
	EGFR	GFP-NB 1H1 & 1B2	ALFA	10	33.1831	331.831	10537	31.7541	2037	6.13867	49	51	71	29
	EGFR	GFP-NB 1H1 & 1B2	ALFA	10	33.1831	331.831	9833	29.6326	2174	6.55153	42	58	70	30
	EGFR	GFP-NB 1H1 & 1B2	ALFA	8	33.1831	265.465	34956	131.679	10653	40.1296	46	54	56	44
	EGFR	GFP-NB 1H1 & 1B2	ALFA	8	33.1831	265.465	28397	106.971	6717	25.3028	32	68	56	44
median						265.465	17702	106.971	6717	25.3028	49	51	70	30
mean						264.597	22807.9	129.266	7174.67	45.3987	49.2857	50.7143	67.8571	32.1429
95% CI						76.2157	10982.5	82.0027	3899.91	31.9345	7.9755	7.9755	6.6457	6.6457
	Target	Binder	Reference	Pick regions (n)	Pick area (um^2)	Total area (um^2)	Target Molecules (n)	Target density (um^-2)	Reference Molecules (n)	Reference density (um^-2)	Monomer (%)	Dimer (%)	Monomer (%) - UNCORRECTED	Dimer (%) - UNCORRECTED
	EGFR	mAB-2nd NB_EXTRA	ALFA	11	5.3235	58.5585	11846	202.293	7511	128.265	66	34	82	18
	EGFR	mAB-2nd NB_EXTRA	ALFA	5	33.1831	165.915	28722	173.112	15583	93.9214	62	38	84	16
	EGFR	mAB-2nd NB_EXTRA	ALFA	5	33.1831	165.915	23098	139.216	16612	100.123	63	37	79	21
	EGFR	mAB-2nd NB_EXTRA	ALFA	11	33.1831	365.014	6854	18.7774	1283	3.51494	65	35	84	16
	EGFR	mAB-2nd NB_EXTRA	ALFA	13	33.1831	431.38	8498	19.6996	2002	4.64092	51	49	83	17
	EGFR	mAB-2nd NB_EXTRA	ALFA	10	33.1831	331.831	9893	29.8134	2037	6.13867	34	66	71	29
	EGFR	mAB-2nd NB_EXTRA	ALFA	10	33.1831	331.831	9191	27.6979	2174	6.55153	40	60	73	27
	EGFR	mAB-2nd NB_EXTRA	ALFA	8	33.1831	265.465	26743	100.74	10653	40.1296	51	49	79	21
	EGFR	mAB-2nd NB_EXTRA	ALFA	8	33.1831	265.465	20475	77.1289	6717	25.3028	35	65	73	27
median						265.465	11846	77.1289	6717	25.3028	51	49	79	21
mean						264.597	16146.7	87.6088	7174.67	45.3987	51.8889	48.1111	78.6667	21.3333
95% CI						76.2157	5602.68	46.0171	3899.91	31.9345	8.47097	8.47097	3.34734	3.34734
	Target	Binder	Reference	Pick regions (n)	Pick area (um^2)	Total area (um^2)	Target Molecules (n)	Target density (um^-2)	Reference Molecules (n)	Reference density (um^-2)	Monomer (%)	Dimer (%)	Monomer (%) - UNCORRECTED	Dimer (%) - UNCORRECTED
	EGFR	mAB-2nd NB_INTRA	ALFA	11	5.3235	58.5585	3208	54.7828	7511	128.265	46	54	95	5
	EGFR	mAB-2nd NB_INTRA	ALFA	5	33.1831	165.915	8696	52.4123	15583	93.9214	48	52	90	10
	EGFR	mAB-2nd NB_INTRA	ALFA	5	33.1831	165.915	8680	52.3158	16612	100.123	44	56	89	11
	EGFR	mAB-2nd NB_INTRA	ALFA	11	33.1831	365.014	2668	7.30931	1283	3.51494	62	38	94	6
	EGFR	mAB-2nd NB_INTRA	ALFA	13	33.1831	431.38	3699	8.57481	2002	4.64092	58	42	88	12
	EGFR	mAB-2nd NB_INTRA	ALFA	10	33.1831	331.831	4596	13.8504	2037	6.13867	47	53	83	17
	EGFR	mAB-2nd NB_INTRA	ALFA	10	33.1831	331.831	5378	16.2071	2174	6.55153	29	71	80	20
	EGFR	mAB-2nd NB_INTRA	ALFA	8	33.1831	265.465	29162	109.853	10653	40.1296	66	34	82	18
	EGFR	mAB-2nd NB_INTRA	ALFA	8	33.1831	265.465	8240	31.0399	6717	25.3028	42	58	78	22
median						265.465	5378	31.0399	6717	25.3028	47	53	88	12
mean						264.597	8258.56	38.4828	7174.67	45.3987	49.1111	50.8889	86.5556	13.4444
95% CI						76.2157	5350.69	21.6309	3899.91	31.9345	7.40204	7.40204	3.97556	3.97556
