# Supplementary material for: Quantification of absolute labeling efficiency at the single-protein level
Source: Nat Methods. 2024 Apr 24;21(9):1702–7. doi: 10.1038/s41592-024-02242-5 (PMC11399078; doi:10.1038/s41592-024-02242-5)
Supplement: Supplementary file 7 — Source data for EGFR dimerization. [file 41592_2024_2242_MOESM7_ESM.xlsx]

## Sheet: Non-stimulated
	Target	Binder	Reference	Pick regions (n)	Pick area (um^2)	Total area (um^2)	Target Molecules (n)	Target density (um^-2)	Reference Molecules (n)	Reference density (um^-2)	Monomer (%)	Dimer (%)	Monomer (%) - UNCORRECTED	Dimer (%) - UNCORRECTED
	EGFR	GFP-NB 1H1 & 1B2	ALFA	7	33.1831	232.282	7285	31.3628	1523	6.5567	93	7	96	4
	EGFR	GFP-NB 1H1 & 1B2	ALFA	6	33.1831	199.098	13942	70.0257	3247	16.3085	82	18	88	12
	EGFR	GFP-NB 1H1 & 1B2	ALFA	6	33.1831	199.098	13400	67.3034	2691	13.5159	91	9	92	8
	EGFR	GFP-NB 1H1 & 1B2	ALFA	8	33.1831	265.465	12442	46.8688	2604	9.80922	95	5	96	4
	EGFR	GFP-NB 1H1 & 1B2	ALFA	8	33.1831	265.465	9381	35.338	1965	7.40212	87	13	94	6
	EGFR	GFP-NB 1H1 & 1B2	ALFA	15	33.1831	497.746	50014	100.481	10970	22.0393	95	5	96	4
median						248.873	12921	57.0861	2647.5	11.6626	92	8	95	5
mean						276.526	17744	58.5633	3833.33	12.6053	90.5	9.5	93.6667	6.33333
95% CI						89.9116	12813.3	20.8071	2838.51	4.73414	4.10354	4.10354	2.56387	2.56387
	Target	Binder	Reference	Pick regions (n)	Pick area (um^2)	Total area (um^2)	Target Molecules (n)	Target density (um^-2)	Reference Molecules (n)	Reference density (um^-2)	Monomer (%)	Dimer (%)	Monomer (%) - UNCORRECTED	Dimer (%) - UNCORRECTED
	EGFR	mAB-2nd NB_EXTRA	ALFA	7	33.1831	232.282	4703	20.247	1523	6.5567	86	14	98	2
	EGFR	mAB-2nd NB_EXTRA	ALFA	6	33.1831	199.098	10243	51.4469	3247	16.3085	96	4	99	1
	EGFR	mAB-2nd NB_EXTRA	ALFA	6	33.1831	199.098	9826	49.3525	2691	13.5159	94	6	99	1
	EGFR	mAB-2nd NB_EXTRA	ALFA	8	33.1831	265.465	7741	29.1602	2604	9.80922	92	8	96	4
	EGFR	mAB-2nd NB_EXTRA	ALFA	8	33.1831	265.465	5889	22.1838	1965	7.40212	96	4	100	0
	EGFR	mAB-2nd NB_EXTRA	ALFA	15	33.1831	497.746	30176	60.6253	10970	22.0393	98	2	100	0
median						248.873	8783.5	39.2563	2647.5	11.6626	95	5	99	1
mean						276.526	11429.7	38.8359	3833.33	12.6053	93.6667	6.33333	98.6667	1.33333
95% CI						89.9116	7548.4	13.6773	2838.51	4.73414	3.41987	3.41987	1.20469	1.20469
	Target	Binder	Reference	Pick regions (n)	Pick area (um^2)	Total area (um^2)	Target Molecules (n)	Target density (um^-2)	Reference Molecules (n)	Reference density (um^-2)	Monomer (%)	Dimer (%)	Monomer (%) - UNCORRECTED	Dimer (%) - UNCORRECTED
	EGFR	mAB-2nd NB_INTRA	ALFA	7	33.1831	232.282	3022	13.0101	1523	6.5567	90	10	100	0
	EGFR	mAB-2nd NB_INTRA	ALFA	6	33.1831	199.098	7111	35.716	3247	16.3085	98	2	100	0
	EGFR	mAB-2nd NB_INTRA	ALFA	6	33.1831	199.098	6602	33.1595	2691	13.5159	93	7	100	0
	EGFR	mAB-2nd NB_INTRA	ALFA	8	33.1831	265.465	5640	21.2458	2604	9.80922	96	4	100	0
	EGFR	mAB-2nd NB_INTRA	ALFA	8	33.1831	265.465	3792	14.2844	1965	7.40212	92	8	100	0
	EGFR	mAB-2nd NB_INTRA	ALFA	15	33.1831	497.746	27067	54.3791	10970	22.0393	98	2	100	0
median						248.873	6121	27.2026	2647.5	11.6626	94.5	5.5	100	0
mean						276.526	8872.33	28.6325	3833.33	12.6053	94.5	5.5	100	0
95% CI						89.9116	7243.93	12.5911	2838.51	4.73414	2.66589	2.66589	0	0
