# Supplementary material for: Quantification of absolute labeling efficiency at the single-protein level
Source: Nat Methods. 2024 Apr 24;21(9):1702–7. doi: 10.1038/s41592-024-02242-5 (PMC11399078; doi:10.1038/s41592-024-02242-5)
Supplement: Supplementary file 8 — Source data for labeling efficiency plot. [file 41592_2024_2242_MOESM8_ESM.xlsx]

## Sheet: Nanobody
	Membrane Protein	Target	Reference	Pick regions (n)	Pick area (um^2)	Total area (um^2)	Target Molecules (n)	Target density (um^-2)	Reference Molecules (n)	Reference density (um^-2)	Labeling Efficiency (%)	Offset (nm)	Binder-uncertainty (nm)
	CD86	GFP-1H1 (C-Terminus)	ALFA	10	33.1831	331.831	1984	5.97895	446	1.34406	42	10	5
	CD86	GFP-1H1 (C-Terminus)	ALFA	15	33.1831	497.746	49007	98.4578	10448	20.9906	48	10	5
	CD86	GFP-1H1 (C-Terminus)	ALFA	10	33.1831	331.831	35076	105.704	7435	22.406	46	10	5
	CD86	GFP-1H1 (C-Terminus)	ALFA	10	33.1831	331.831	9624	29.0027	2088	6.29236	52	10	5
	CD86	GFP-1H1 (C-Terminus)	ALFA	9	33.1831	298.648	8195	27.4404	2140	7.16563	47	10	5
	CD86	GFP-1H1 (C-Terminus)	ALFA	10	33.1831	331.831	8725	26.2935	2413	7.27178	49	12	5
median						331.831	9174.5	28.2216	2276.5	7.21871	47.5	10	5
mean						353.953	18768.5	48.813	4161.67	10.9117	47.3333	10.3333	5
95% CI						57.3588	15005.3	33.7446	3109.01	6.91914	2.66188	0.653333	0
	Membrane Protein	Target	Reference	Pick regions (n)	Pick area (um^2)	Total area (um^2)	Target Molecules (n)	Target density (um^-2)	Reference Molecules (n)	Reference density (um^-2)	Labeling Efficiency (%)	Offset (nm)	Binder-uncertainty (nm)
	CD86	GFP-1H1 (N-Terminus)	ALFA	13	33.1831	431.38	30031	69.6161	6743	15.6312	39	10	7
	CD86	GFP-1H1 (N-Terminus)	ALFA	10	33.1831	331.831	11365	34.2494	20048	60.4163	53	10	7
	CD86	GFP-1H1 (N-Terminus)	ALFA	6	33.1831	199.098	24531	123.21	15335	77.0222	52	10	7
	CD86	GFP-1H1 (N-Terminus)	ALFA	10	33.1831	331.831	6690	20.1609	3094	9.32403	42	10	7
	CD86	GFP-1H1 (N-Terminus)	ALFA	6	33.1831	199.098	16013	80.4276	11736	58.9457	40	10	7
	CD86	GFP-1H1 (N-Terminus)	ALFA	7	33.1831	232.282	3676	15.8256	4791	20.6258	45	10	7
median						282.056	13689	51.9328	9239.5	39.7858	43.5	10	7
mean						287.587	15384.3	57.2483	10291.2	40.3276	45.1667	10	7
95% CI						74.4719	8218.09	33.3037	5275.81	22.7899	4.83864	0	0
	Membrane Protein	Target	Reference	Pick regions (n)	Pick area (um^2)	Total area (um^2)	Target Molecules (n)	Target density (um^-2)	Reference Molecules (n)	Reference density (um^-2)	Labeling Efficiency (%)	Offset (nm)	Binder-uncertainty (nm)
	CD70	GFP-1H1 (C-Terminus)	ALFA	7	33.1831	232.282	4726	20.346	1031	4.43858	43	12	8
	CD70	GFP-1H1 (C-Terminus)	ALFA	9	33.1831	298.648	2198	7.35984	899	3.01024	36	11	8
	CD70	GFP-1H1 (C-Terminus)	ALFA	7	33.1831	232.282	1746	7.51674	697	3.00067	39	11	8
	CD70	GFP-1H1 (C-Terminus)	ALFA	6	33.1831	199.098	1574	7.90564	492	2.47114	46	12	8
	CD70	GFP-1H1 (C-Terminus)	ALFA	8	33.1831	265.465	2210	8.32503	682	2.56908	49	12	8
	CD70	GFP-1H1 (C-Terminus)	ALFA	10	33.1831	331.831	1342	4.04423	803	2.41991	53	12	7
median						248.873	1972	7.71119	750	2.78488	44.5	12	8
mean						259.934	2299.33	9.24958	767.333	2.98494	44.3333	11.6667	7.83333
95% CI						39.0835	990.122	4.5188	150.195	0.606244	5.05226	0.413204	0.326667
	Membrane Protein	Target	Reference	Pick regions (n)	Pick area (um^2)	Total area (um^2)	Target Molecules (n)	Target density (um^-2)	Reference Molecules (n)	Reference density (um^-2)	Labeling Efficiency (%)	Offset (nm)	Binder-uncertainty (nm)
	CD70	GFP-1H1 (N-Terminus)	ALFA	10	33.1831	331.831	1134	3.41741	791	2.38375	52	11	8
	CD70	GFP-1H1 (N-Terminus)	ALFA	10	33.1831	331.831	3342	10.0714	4100	12.3557	37	10	7
	CD70	GFP-1H1 (N-Terminus)	ALFA	10	33.1831	331.831	13932	41.9853	9798	29.5271	51	11	7
	CD70	GFP-1H1 (N-Terminus)	ALFA	10	33.1831	331.831	16686	50.2847	7229	21.7852	35	11	7
	CD70	GFP-1H1 (N-Terminus)	ALFA	10	33.1831	331.831	2995	9.02569	2353	7.09096	42	10	7
	CD70	GFP-1H1 (N-Terminus)	ALFA	10	33.1831	331.831	15519	46.7678	7074	21.3181	59	11	7
	CD70	GFP-1H1 (N-Terminus)	ALFA	10	33.1831	331.831	3223	9.71278	3900	11.753	43	10	7
median						331.831	8637	26.0283	5587	16.8369	43	11	7
mean						331.831	8934.67	26.9254	5224.17	15.7435	45.5714	10.6667	7.16667
95% CI						4.98255e-14	5723.49	17.2482	2714	8.17888	6.45621	0.413204	0.326667
