# Supplementary material for: Quantification of absolute labeling efficiency at the single-protein level
Source: Nat Methods. 2024 Apr 24;21(9):1702–7. doi: 10.1038/s41592-024-02242-5 (PMC11399078; doi:10.1038/s41592-024-02242-5)
Supplement: Supplementary file 9 — Source data for labeling efficiency plot. [file 41592_2024_2242_MOESM9_ESM.xlsx]

## Sheet: Sheet1
	Target	Binder	Reference	Pick regions (n)	Pick area (um^2)	Total area (um^2)	Target Molecules (n)	Target density (um^-2)	Reference Molecules (n)	Reference density (um^-2)	Labeling Efficiency (%)	Offset (nm)	Binder-uncertainty (nm)
	EGFR	Affibody	ALFA	8	33.1831	265.465	11852	44.6463	1318	4.96488	16	15	8
	EGFR	Affibody	ALFA	10	33.1831	331.831	7145	21.5321	1266	3.8152	11	15	8
	EGFR	Affibody	ALFA	7	33.1831	232.282	4798	20.656	452	1.94591	14	16	8
	EGFR	Affibody	ALFA	7	33.1831	232.282	6930	29.8345	960	4.13292	11	16	8
	EGFR	Affibody	ALFA	8	33.1831	265.465	7450	28.064	4022	15.1508	17	14	8
	EGFR	Affibody	ALFA	7	33.1831	232.282	6312	27.1739	3187	13.7204	13	15	8
	EGFR	Affibody	ALFA	8	33.1831	265.465	11721	44.1528	6296	23.7169	37	15	8
median						265.465	7145	28.064	1318	4.96488	14	15	8
mean						260.724	8029.71	30.8656	2500.14	9.63529	17	15.1429	8
95% CI						26.2797	2005.17	7.28577	1562.27	5.97635	6.7491	0.511208	0
	Target	Binder	Reference	Pick regions (n)	Pick area (um^2)	Total area (um^2)	Target Molecules (n)	Target density (um^-2)	Reference Molecules (n)	Reference density (um^-2)	Labeling Efficiency (%)	Offset (nm)	Binder-uncertainty (nm)
	EGFR	mAB-2nd NB_EXTRA	ALFA	10	33.1831	331.831	21819	65.7534	6425	19.3623	45	15	10
	EGFR	mAB-2nd NB_EXTRA	ALFA	10	33.1831	331.831	17311	52.1682	5406	16.2914	41	15	10
	EGFR	mAB-2nd NB_EXTRA	ALFA	10	33.1831	331.831	4599	13.8595	1413	4.2582	25	15	10
	EGFR	mAB-2nd NB_EXTRA	ALFA	10	33.1831	331.831	8827	26.6009	4041	12.1779	31	15	10
	EGFR	mAB-2nd NB_EXTRA	ALFA	10	33.1831	331.831	9557	28.8008	5932	17.8766	31	15	10
	EGFR	mAB-2nd NB_EXTRA	ALFA	7	33.1831	232.282	4703	20.247	1523	6.5567	31	13	10
	EGFR	mAB-2nd NB_EXTRA	ALFA	6	33.1831	199.098	10243	51.4469	3247	16.3085	58	14	10
	EGFR	mAB-2nd NB_EXTRA	ALFA	6	33.1831	199.098	9826	49.3525	2691	13.5159	51	14	10
	EGFR	mAB-2nd NB_EXTRA	ALFA	8	33.1831	265.465	7741	29.1602	2604	9.80922	42	14	10
	EGFR	mAB-2nd NB_EXTRA	ALFA	8	33.1831	265.465	5889	22.1838	1965	7.40212	36	15	10
	EGFR	mAB-2nd NB_EXTRA	ALFA	15	33.1831	497.746	30176	60.6253	10970	22.0393	43	15	10
median						331.831	9557	29.1602	3247	13.5159	41	15	10
mean						301.664	11881	38.1999	4201.55	13.2362	39.4545	14.5455	10
95% CI						49.9608	4735.76	10.6257	1681.12	3.38209	5.80446	0.406317	0
	Target	Binder	Reference	Pick regions (n)	Pick area (um^2)	Total area (um^2)	Target Molecules (n)	Target density (um^-2)	Reference Molecules (n)	Reference density (um^-2)	Labeling Efficiency (%)	Offset (nm)	Binder-uncertainty (nm)
	EGFR	mAB-2nd NB_INTRA	ALFA	15	33.1831	497.746	4604	9.2497	4252	8.54251	28	11	10
	EGFR	mAB-2nd NB_INTRA	ALFA	10	33.1831	331.831	12635	38.0766	12073	36.383	30	13	10
	EGFR	mAB-2nd NB_INTRA	ALFA	6	33.1831	199.098	1040	5.22355	1243	6.24314	12	12	10
	EGFR	mAB-2nd NB_INTRA	ALFA	12	33.1831	398.197	14180	35.6105	19831	49.802	29	12	10
	EGFR	mAB-2nd NB_INTRA	ALFA	25	33.1831	829.577	11066	13.3393	10780	12.9946	20	12	10
	EGFR	mAB-2nd NB_INTRA	ALFA	10	33.1831	331.831	4971	14.9805	5607	16.8972	20	8	10
	EGFR	mAB-2nd NB_INTRA	ALFA	7	33.1831	232.282	3022	13.0101	1523	6.5567	23	13	10
	EGFR	mAB-2nd NB_INTRA	ALFA	6	33.1831	199.098	7111	35.716	3247	16.3085	46	14	10
	EGFR	mAB-2nd NB_INTRA	ALFA	6	33.1831	199.098	6602	33.1595	2691	13.5159	41	14	10
	EGFR	mAB-2nd NB_INTRA	ALFA	8	33.1831	265.465	5640	21.2458	2604	9.80922	35	14	10
	EGFR	mAB-2nd NB_INTRA	ALFA	8	33.1831	265.465	3792	14.2844	1965	7.40212	26	15	10
	EGFR	mAB-2nd NB_INTRA	ALFA	15	33.1831	497.746	27067	54.3791	10970	22.0393	47	15	10
median						298.648	6121	18.1132	3749.5	13.2553	28.5	13	10
mean						353.953	8477.5	24.0229	6398.83	17.2079	29.75	12.75	10
95% CI						104.177	4000.26	8.46969	3263.89	7.52433	6.11356	1.10887	0
	Target	Binder	Reference	Pick regions (n)	Pick area (um^2)	Total area (um^2)	Target Molecules (n)	Target density (um^-2)	Reference Molecules (n)	Reference density (um^-2)	Labeling Efficiency (%)	Offset (nm)	Binder-uncertainty (nm)
	EGFR	GFP-NB 1H1 & 1B2	ALFA	7	33.1831	232.282	7285	31.3628	1523	6.5567	55	5	5
	EGFR	GFP-NB 1H1 & 1B2	ALFA	6	33.1831	199.098	13942	70.0257	3247	16.3085	69	5	5
	EGFR	GFP-NB 1H1 & 1B2	ALFA	6	33.1831	199.098	13400	67.3034	2691	13.5159	63	5	5
	EGFR	GFP-NB 1H1 & 1B2	ALFA	8	33.1831	265.465	12442	46.8688	2604	9.80922	64	5	5
	EGFR	GFP-NB 1H1 & 1B2	ALFA	8	33.1831	265.465	9381	35.338	1965	7.40212	55	5	5
	EGFR	GFP-NB 1H1 & 1B2	ALFA	15	33.1831	497.746	50014	100.481	10970	22.0393	67	5	5
median						248.873	12921	57.0861	2647.5	11.6626	63.5	5	5
mean						276.526	17744	58.5633	3833.33	12.6053	62.1667	5	5
95% CI						89.9116	12813.3	20.8071	2838.51	4.73414	4.75858	0	0
