# Supplementary material for: Quantification of absolute labeling efficiency at the single-protein level
Source: Nat Methods. 2024 Apr 24;21(9):1702–7. doi: 10.1038/s41592-024-02242-5 (PMC11399078; doi:10.1038/s41592-024-02242-5)
Supplement: Supplementary file 10 — Source data for labeling efficiency plot. [file 41592_2024_2242_MOESM10_ESM.xlsx]

## Sheet: Non-stimulated
	Target	Binder	Reference	Pick regions (n)	Pick area (um^2)	Total area (um^2)	Target Molecules (n)	Target density (um^-2)	Reference Molecules (n)	Reference density (um^-2)	Labeling Efficiency (%)	Offset (nm)	Binder-uncertainty (nm)
	EGFR	GFP-NB 1H1 & 1B2	ALFA	7	33.1831	232.282	7285	31.3628	1523	6.5567	55	5	5
	EGFR	GFP-NB 1H1 & 1B2	ALFA	6	33.1831	199.098	13942	70.0257	3247	16.3085	69	5	5
	EGFR	GFP-NB 1H1 & 1B2	ALFA	6	33.1831	199.098	13400	67.3034	2691	13.5159	63	5	5
	EGFR	GFP-NB 1H1 & 1B2	ALFA	8	33.1831	265.465	12442	46.8688	2604	9.80922	64	5	5
	EGFR	GFP-NB 1H1 & 1B2	ALFA	8	33.1831	265.465	9381	35.338	1965	7.40212	55	5	5
	EGFR	GFP-NB 1H1 & 1B2	ALFA	15	33.1831	497.746	50014	100.481	10970	22.0393	67	5	5
median						248.873	12921	57.0861	2647.5	11.6626	63.5	5	5
mean						276.526	17744	58.5633	3833.33	12.6053	62.1667	5	5
95% CI						89.9116	12813.3	20.8071	2838.51	4.73414	4.75858	0	0
	Target	Binder	Reference	Pick regions (n)	Pick area (um^2)	Total area (um^2)	Target Molecules (n)	Target density (um^-2)	Reference Molecules (n)	Reference density (um^-2)	Labeling Efficiency (%)	Offset (nm)	Binder-uncertainty (nm)
	EGFR	mAB-2nd NB_EXTRA	ALFA	7	33.1831	232.282	4703	20.247	1523	6.5567	31	13	10
	EGFR	mAB-2nd NB_EXTRA	ALFA	6	33.1831	199.098	10243	51.4469	3247	16.3085	58	14	10
	EGFR	mAB-2nd NB_EXTRA	ALFA	6	33.1831	199.098	9826	49.3525	2691	13.5159	51	14	10
	EGFR	mAB-2nd NB_EXTRA	ALFA	8	33.1831	265.465	7741	29.1602	2604	9.80922	42	14	10
	EGFR	mAB-2nd NB_EXTRA	ALFA	8	33.1831	265.465	5889	22.1838	1965	7.40212	36	15	10
	EGFR	mAB-2nd NB_EXTRA	ALFA	15	33.1831	497.746	30176	60.6253	10970	22.0393	43	15	10
median						248.873	8783.5	39.2563	2647.5	11.6626	42.5	14	10
mean						276.526	11429.7	38.8359	3833.33	12.6053	43.5	14.1667	10
95% CI						89.9116	7548.4	13.6773	2838.51	4.73414	7.85224	0.602344	0
	Target	Binder	Reference	Pick regions (n)	Pick area (um^2)	Total area (um^2)	Target Molecules (n)	Target density (um^-2)	Reference Molecules (n)	Reference density (um^-2)	Labeling Efficiency (%)	Offset (nm)	Binder-uncertainty (nm)
	EGFR	mAB-2nd NB_INTRA	ALFA	7	33.1831	232.282	3022	13.0101	1523	6.5567	23	13	10
	EGFR	mAB-2nd NB_INTRA	ALFA	6	33.1831	199.098	7111	35.716	3247	16.3085	46	14	10
	EGFR	mAB-2nd NB_INTRA	ALFA	6	33.1831	199.098	6602	33.1595	2691	13.5159	41	14	10
	EGFR	mAB-2nd NB_INTRA	ALFA	8	33.1831	265.465	5640	21.2458	2604	9.80922	35	14	10
	EGFR	mAB-2nd NB_INTRA	ALFA	8	33.1831	265.465	3792	14.2844	1965	7.40212	26	15	10
	EGFR	mAB-2nd NB_INTRA	ALFA	15	33.1831	497.746	27067	54.3791	10970	22.0393	47	15	10
median						248.873	6121	27.2026	2647.5	11.6626	38	14	10
mean						276.526	8872.33	28.6325	3833.33	12.6053	36.3333	14.1667	10
95% CI						89.9116	7243.93	12.5911	2838.51	4.73414	8.12343	0.602344	0

## Sheet: Stimulated
	Target	Binder	Reference	Pick regions (n)	Pick area (um^2)	Total area (um^2)	Target Molecules (n)	Target density (um^-2)	Reference Molecules (n)	Reference density (um^-2)	Labeling Efficiency (%)	Offset (nm)	Binder-uncertainty (nm)
	EGFR	GFP-NB 1H1 & 1B2	ALFA	11	5.3235	58.5585	17702	302.296	7511	128.265	58	5	5
	EGFR	GFP-NB 1H1 & 1B2	ALFA	5	33.1831	165.915	59572	359.051	15583	93.9214	62	5	5
	EGFR	GFP-NB 1H1 & 1B2	ALFA	5	33.1831	165.915	25913	156.182	16612	100.123	68	5	5
	EGFR	GFP-NB 1H1 & 1B2	ALFA	11	33.1831	365.014	7741	21.2074	1283	3.51494	56	5	5
	EGFR	GFP-NB 1H1 & 1B2	ALFA	13	33.1831	431.38	10620	24.6187	2002	4.64092	54	5	5
	EGFR	GFP-NB 1H1 & 1B2	ALFA	10	33.1831	331.831	10537	31.7541	2037	6.13867	58	5	5
	EGFR	GFP-NB 1H1 & 1B2	ALFA	10	33.1831	331.831	9833	29.6326	2174	6.55153	50	5	5
	EGFR	GFP-NB 1H1 & 1B2	ALFA	8	33.1831	265.465	34956	131.679	10653	40.1296	65	5	5
	EGFR	GFP-NB 1H1 & 1B2	ALFA	8	33.1831	265.465	28397	106.971	6717	25.3028	60	5	5
median						265.465	17702	106.971	6717	25.3028	58	5	5
mean						264.597	22807.9	129.266	7174.67	45.3987	59	5	5
95% CI						76.2157	10982.5	82.0027	3899.91	31.9345	3.60815	0	0
	Target	Binder	Reference	Pick regions (n)	Pick area (um^2)	Total area (um^2)	Target Molecules (n)	Target density (um^-2)	Reference Molecules (n)	Reference density (um^-2)	Labeling Efficiency (%)	Offset (nm)	Binder-uncertainty (nm)
	EGFR	mAB-2nd NB_EXTRA	ALFA	11	5.3235	58.5585	11846	202.293	7511	128.265	48	10	10
	EGFR	mAB-2nd NB_EXTRA	ALFA	5	33.1831	165.915	28722	173.112	15583	93.9214	49	10	10
	EGFR	mAB-2nd NB_EXTRA	ALFA	5	33.1831	165.915	23098	139.216	16612	100.123	57	10	10
	EGFR	mAB-2nd NB_EXTRA	ALFA	11	33.1831	365.014	6854	18.7774	1283	3.51494	46	15	10
	EGFR	mAB-2nd NB_EXTRA	ALFA	13	33.1831	431.38	8498	19.6996	2002	4.64092	43	12	10
	EGFR	mAB-2nd NB_EXTRA	ALFA	10	33.1831	331.831	9893	29.8134	2037	6.13867	42	12	10
	EGFR	mAB-2nd NB_EXTRA	ALFA	10	33.1831	331.831	9191	27.6979	2174	6.55153	45	12	10
	EGFR	mAB-2nd NB_EXTRA	ALFA	8	33.1831	265.465	26743	100.74	10653	40.1296	56	12	10
	EGFR	mAB-2nd NB_EXTRA	ALFA	8	33.1831	265.465	20475	77.1289	6717	25.3028	58	15	10
median						265.465	11846	77.1289	6717	25.3028	48	12	10
mean						264.597	16146.7	87.6088	7174.67	45.3987	49.3333	12	10
95% CI						76.2157	5602.68	46.0171	3899.91	31.9345	4.02742	1.26517	0
	Target	Binder	Reference	Pick regions (n)	Pick area (um^2)	Total area (um^2)	Target Molecules (n)	Target density (um^-2)	Reference Molecules (n)	Reference density (um^-2)	Labeling Efficiency (%)	Offset (nm)	Binder-uncertainty (nm)
	EGFR	mAB-2nd NB_INTRA	ALFA	11	5.3235	58.5585	3208	54.7828	7511	128.265	18	13	10
	EGFR	mAB-2nd NB_INTRA	ALFA	5	33.1831	165.915	8696	52.4123	15583	93.9214	16	13	10
	EGFR	mAB-2nd NB_INTRA	ALFA	5	33.1831	165.915	8680	52.3158	16612	100.123	30	13	10
	EGFR	mAB-2nd NB_INTRA	ALFA	11	33.1831	365.014	2668	7.30931	1283	3.51494	35	15	10
	EGFR	mAB-2nd NB_INTRA	ALFA	13	33.1831	431.38	3699	8.57481	2002	4.64092	36	15	10
	EGFR	mAB-2nd NB_INTRA	ALFA	10	33.1831	331.831	4596	13.8504	2037	6.13867	41	12	10
	EGFR	mAB-2nd NB_INTRA	ALFA	10	33.1831	331.831	5378	16.2071	2174	6.55153	44	12	10
	EGFR	mAB-2nd NB_INTRA	ALFA	8	33.1831	265.465	29162	109.853	10653	40.1296	59	14	10
	EGFR	mAB-2nd NB_INTRA	ALFA	8	33.1831	265.465	8240	31.0399	6717	25.3028	40	15	10
median						265.465	5378	31.0399	6717	25.3028	36	13	10
mean						264.597	8258.56	38.4828	7174.67	45.3987	35.4444	13.5556	10
95% CI						76.2157	5350.69	21.6309	3899.91	31.9345	8.61875	0.807542	0
